# Supplementary material for: Untangling the Rhizosphere Bacterial Community Composition and Response of Soil Physiochemical Properties to Different Nitrogen Applications in Sugarcane Field
Source: Front Microbiol. 2022 Mar 14;13:856078. doi: 10.3389/fmicb.2022.856078 (PMC8964298; doi:10.3389/fmicb.2022.856078)
Supplement: Supplementary file 1 [file Data_Sheet_1.xlsx]

## Sheet: Figure S1
		Figure 1. Library size overview of reads per sample

## Sheet: Figure S2
		Figure S2. The rarefaction curve of bacterial species richness and sequencing sample size.

## Sheet: Table S1
			Table S1 Summary of percent abundance of top bacterial phyla under different nitrogen fertilizers
		Phylum	CK1	CK2	CK3	L-1	L-2	L-3	M-1	M-2	M-3	H-1	H-2	H-3
		Actinobacteria	31.8535	26.6551	29.7231	32.0172	36.809	47.1445	36.4306	31.4372	34.689	40.0439	25.1104	14.6134
		Proteobacteria	18.6904	22.6021	24.3522	31.3321	28.1654	22.9431	24.9978	32.0914	30.8676	23.3947	29.5744	40.9356
		Acidobacteria	18.0213	18.0485	19.8033	19.0341	19.1788	14.1094	19.9224	21.4642	21.2374	16.4726	21.1932	25.8092
		Chloroflexi	22.8238	23.5661	15.2717	13.4323	11.3003	11.6457	14.2653	12.2445	8.5337	15.6648	19.6707	13.8387
		Firmicutes	1.5733	1.2855	2.8029	1.3354	1.899	1.9464	3.1066	2.1617	2.6962	1.3908	2.4076	2.4015
		Dependentiae	0.5237	0.9253	0.6254	0.4544	0.2257	0.1502	0.0558	0.1116	0.0913	0.3103	0.143	0.1823
		Bacteroidetes	0.0811	0.2454	0.6617	0.1503	0.1541	0.082	0.0262	0.0087	0.0149	0.2586	0.0747	0.1738
		Gemmatimonadetes	0.0942	0.1418	0.1513	0.166	0.1229	0.0751	0.0935	0.0767	0.1099	0.1266	0.1017	0.1266
		Nitrospirae	0.0701	0.081	0.0323	0.0804	0.1156	0.1537	0.2887	0.1063	0.1938	0.0963	0.0954	0.0726
		Armatimonadetes	0.1841	0.2049	0.2804	0.0664	0.1046	0.0649	0.0213	0.0506	0.0279	0.0588	0.0969	0.1468
		Other	0.2366	0.4682	0.4438	0.43	0.2055	0.2134	0.105	0.2005	0.1192	0.3405	0.2573	0.3089
		Unclassified	6.1978	6.1927	6.6402	1.5014	1.7192	1.4717	1.3368	1.63	1.6304	1.8419	1.2745	1.3906

## Sheet: Table S2
			Table S2 Summary of percent abundance of top bacterial genera under different nitrogen fertilizers
		Genus	CK1	CK2	CK3	L-1	L-2	L-3	M-1	M-2	M-3	H-1	H-2	H-3
		Acidothermus	9.9881	4.5385	4.0974	8.4177	9.3298	12.052	15.1065	10.7998	13.0581	12.9438	8.0746	3.1745
		Occallatibacter	5.9666	7.2738	6.8492	6.1	6.5391	5.0639	2.6769	4.9684	4.6303	4.9215	7.369	8.2948
		Conexibacter	4.8995	6.1684	5.1364	4.7664	5.7942	5.4908	5.0224	4.7575	5.3384	3.2007	4.1875	4.7929
		Acidibacter	2.8398	3.8158	4.5977	3.8365	3.7539	2.5508	2.7605	4.0497	3.3279	3.067	3.8537	5.2469
		Bryobacter	2.1693	2.6947	2.1122	3.0046	3.7411	2.9247	2.8048	2.8904	3.3968	2.2539	3.7409	3.328
		Burkholderia-Caballeronia-Paraburkholderia	3.6484	5.2566	7.6622	2.2233	2.0127	1.8405	0.8218	0.5753	1.1571	1.0806	1.5351	4.0099
		Bradyrhizobium	2.4651	3.602	4.8237	2.4942	2.2035	1.6203	1.4811	2.1356	2.0627	1.9704	2.3631	3.6622
		Sphingomonas	1.902	2.733	2.3664	2.1638	1.5063	1.6032	0.9021	1.3842	1.5801	1.858	3.0051	3.6436
		Mycobacterium	1.8231	0.9433	1.0309	1.5032	1.5504	2.3425	2.4571	1.447	2.5099	2.7532	2.5252	1.0818
		Dyella	1.203	1.344	1.2105	1.6919	1.6421	0.9373	0.6003	0.903	0.8385	1.2946	1.8434	3.4057
		Bacillus	0.9225	0.8352	0.4842	0.8162	1.121	1.1815	1.983	1.2988	1.6993	0.9094	1.551	1.5999
		Chujaibacter	1.7223	1.864	1.5615	1.2078	1.1981	1.0534	1.5566	0.9222	0.8292	0.8577	0.6436	0.6447
		Candidatus_Solibacter	0.8918	1.2472	1.6765	1.2759	0.9834	0.7	0.4576	1.2064	1.1627	1.143	0.9058	1.6336
		Other	8.958	9.5469	11.3036	10.4605	11.3475	11.6945	8.4715	7.9713	9.5611	10.0093	8.8076	9.7389
		Unclassified	50.61	48.15	45.1	50.1	47.3	49.1145	53	54.8	48.9	51.8	49.6	46

## Sheet: Figure S3
		Figure S3. Correlation heatmap between environmental factor with the top 20 OTU's in the rhizosphere soil under different nitrogen fertilizers.

## Sheet: Figure S4
		Figure 4 Relative abundance of major classes of proteobacteria.
